# Supplementary material for: The Preparation and Evaluation of Carvacrol-Added Hyaluronic Acid for Early Osteoarthritis Treatment
Source: Antioxidants (Basel). 2025 Oct 21;14(10):1265. doi: 10.3390/antiox14101265 (PMC12561889; doi:10.3390/antiox14101265)
Supplement: Supplementary file 1 [file antioxidants-14-01265-s001.zip]

Archive with 1 entries (1 files):
- antioxidants-3860756-supplementary.pdf
